# Supplementary material for: Communication Strategies to Promote Patient Engagement in Telemedicine: Systematic Review
Source: J Med Internet Res. 2026 Jan 21;28:e85456. doi: 10.2196/85456 (PMC12873561; doi:10.2196/85456)
Supplement: Multimedia Appendix 3 [file jmir_v28i1e85456_app3.xlsx]

## Sheet: Sheet1
Reference	Study setting	Country	Type and number of participants	Recruitment and sampling of participants	Participant characteristics	Enrollment time	Telemedicine type	Communication strategies influencing patient engagement	Patient engagement measures
Ackerman SL, Dowdell K, Clebak KT, Quinn M, Shipman SA. Patients assess an eConsult model’s acceptability at 5 US academic medical centers. Ann Fam Med 2020 Jan;18(1):35–41. doi: 10.1370/afm.2487	This study explored primary care patients’ perspectives on electronic consultation (eConsult) between primary care clinicians and specialists at academic medical centers.	United States	Patients (n = 52), including 5 focus groups with 9-13 participants per site.	Participants were recruited via email and phone. Convenience sampling was used to recruit primary care patients who had a clinic visit within a year.	76% female; 63% aged 65+; 64% with 4-year college degree or higher; 81% long-term patients (≥9 years at the host academic medical center).	2016	Asynchronous eConsult platform.	Trust-based communication between patients and primary care clinicians; Using understandable language to provide clear explanations and updates about eConsult decisions.	No standardized measure; patient engagement was reflected qualitatively via patient accounts of their acceptability of eConsult and feeling involved in care decisions.
Alpert JM, Hampton CN, Raisa A, Markham MJ, Bylund CL. Integrating patient-centeredness into online patient-clinician communication: A qualitative analysis of clinicians’ secure messaging usage. Support Care Cancer 2022 Dec;30(12):9851–9857. doi: 10.1007/s00520-022-07408-5	The study explored how oncology clinicians integrate patient-centered communication strategies into secure messaging with cancer patients across four U.S. cancer centers, focusing on how clinician-patient exchanges support patient engagement in cancer care in telemedicine.	United States	Oncology clinicians (n = 20), including oncologists, physician assistant, and advanced practice registered nurse.	Participants were recruited via institutional email invitations to oncology departments (medical and radiation). Snowball sampling was used to enrol participants through professional networks and social media postings.	65% female; year of post-training ranged from 1 to 33 years (mean: 8 years); most in outpatient cancer settings.	July 2020 to December 2020	Secure messaging (patient portal)	Using a sincere, empathetic tone, and plain language to communicate with patients; Offering emotional support; Encouraging patients’ participation by using open-ended questions, validating patient input, and fostering dialogue; Responding promptly to convey accessibility and approachability.	No standardized measure; patient engagement was reflected qualitatively via clinician accounts of patients’ participation, emotional responsiveness, and message interactivity.
Bavngaard MV, Lüchau EC, Hvidt EA, Grønning A. Exploring patient participation during video consultations: A qualitative study. DIGITAL HEALTH 2023 Jan;9:20552076231180682. doi: 10.1177/20552076231180682	The study explored patient participation during video consultations between patients and general practitioners (GPs) in general practice clinics.	Denmark	GPs (n = 2) and patients (n =8), including 2 mothers speaking on behalf of their children.	GPs were recruited via the authors’ professional networks in the Region of Southern Denmark, and they invited willing patients to participate. Convenience sampling was used.	2 male and 1 female GPs; the other characteristics of GPs were not specified. 8 Patients with general physical and mental conditions; the other characteristics of patients were not specified.	May 2020 to December 2020	Video consultations conducted via the My Doctor app	Use of visuality in surroundings, such as showing the medicine bottles, facilitated communication; Nonverbal communication through gaze direction and smartphone positioning signaled attentiveness and engagement; Patients’ gaze disengagement was interpreted as cognitive engagement in decision-making; Showing rapport by permitting gaze disengagement from patients.	No standardized measure; patient engagement was operationalized through the observation and thematic analysis of eight video-recorded consultations, focusing on exploring patients’ verbal and non-verbal actions, including attending, contributing, clarifying, and signaling attentiveness.
Björndell C, Premberg Å. Physicians’ experiences of video consultation with patients at a public virtual primary care clinic: A qualitative interview study. Scandinavian Journal of Primary Health Care 2021 Jan 2;39(1):67–76. doi: 10.1080/02813432.2021.1882082	The study explored physicians’ experiences of video consultations with new patients at Närhälsan Online, a publicly owned virtual primary care clinic connected to 104 health centers in Region Västra Götaland, Sweden.	Sweden	Primary care physicians (n = 10)	Participants were recruited via email or phone. A strategic sampling approach was used to ensure variation in gender, profession, experience, workplace, medical degree, and birth country among physicians.	5 female and 5 male; median age: 41.5 years (range 29-54); Median year of experience in primary care: 5.5 years (range 3-20); median hours of experience with video consultations at Närhälsan Online: 150 hours (range 30-451).	September 2018 to January 2019	Video consultations via the Närhälsan Online app	Listening to patients’ thoughts, concerns, and requests; Guiding and trusting patients in self-examination during video consultations.	No standardized measure; patient engagement was reflected qualitatively via physicians’ accounts of patients’ active participation in the consultation process, and patient involvement in decision-making.
Breton M, Sullivan EE, Deville-Stoetzel N, McKinstry D, DePuccio M, Sriharan A, Deslauriers V, Dong A, McAlearney AS. Telehealth challenges during COVID-19 as reported by primary healthcare physicians in Quebec and Massachusetts. BMC Fam Pract 2021 Dec;22(1):192. doi: 10.1186/s12875-021-01543-4	The study explored the experiences of primary healthcare physicians delivering telehealth consultations during the COVID-19 pandemic in Quebec (Canada) and Massachusetts (USA). It compared the positive and negative implications of telehealth implementation across two healthcare systems.	Canada and United States	Family and general internal medicine physicians (n = 42, 20 from Quebec, 22 from Massachusetts).	Participants were recruited through email invitations, social media posts, and professional newsletters. Snowball sampling was also applied to identify additional physicians. Purposive sampling ensured diversity in gender, practice experience, and practice type.	The characteristics of participants were not specified.	September 2020 to December 2020	Video and telephone consultations	Using visual cues, such as seeing patients’ facial expressions, during video visits to enhance communication; Avoiding the issue of reduced confidentiality of consultations, such as conducting consultation with patients during the patient’s grocery time.	No standardized measure; patient engagement was reflected qualitatively via physicians’ perceptions of patients’ access, participation, and responsiveness during telemedicine consultations, including comfort, comprehension, follow-up adherence, and involvement in decision-making.
Brodar KE, Hong N, Liddle M, Hernandez L, Waks J, Sanchez J, Delamater A, Davis E. Transitioning to Telehealth Services in a Pediatric Diabetes Clinic During COVID-19: An Interdisciplinary Quality Improvement Initiative. J Clin Psychol Med Settings 2022 Dec;29(4):727–738. doi: 10.1007/s10880-021-09830-z	The study explored how an interdisciplinary pediatric diabetes clinic at an academic medical center in South Florida adapted its psychology consultation-liaison services during the transition to telehealth at the onset of the COVID-19 pandemic. This study used a Plan-Do-Study-Act framework to improve screening and consultation rates.	United States	The interdisciplinary clinical team, including psychologists (n = 2), psychology trainees (n = 3), diabetes educators (n = 2), and one endocrinologist (n = 1); and patients who used the psychology consultation-liaison services.	Participants were clinic staff members involved in the quality improvement initiative. Convenience sampling was used within one pediatric diabetes clinic. The recruitment and sampling of patients were not specified.	The characteristics of participants were not specified.	December 2019 to August 2020	Video consultations via Zoom and occasional phone calls for follow-ups	Teamwork between departments, including joint virtual visits, interdisciplinary “warm handoffs” between endocrinologists and psychology staff during virtual visits, educating the importance and relevance of consultation and care, and sharing important documents in electronic health records; Encouraging the provider team to use creative and interactive methods to engage patients, such as playing a…	No standardized measure; patient engagement was recorded based on the psychosocial screener completion and consultation rates, as well as reflected qualitatively via team members’ feedback about patient acceptability of online consults and patient participation.
Caffery LJ, Taylor M, North JB, Smith AC. Tele-orthopaedics: A snapshot of services in Australia. J Telemed Telecare 2017 Dec;23(10):835–841. doi: 10.1177/1357633X17732800	The study explored tele-orthopaedic services, aiming to describe operational models, and identify barriers and enablers influencing service delivery and sustainability. Nine tele-orthopaedic services were examined using qualitative case studies and structured interviews with service representatives.	Australia	Practitioners in tele-orthopaedic services (n = 9), which were located in Northern Territory, New South Wales, Queensland, Western Australia, and Victoria in Australia.	Participants were recruited via email or phone. Snowball sampling was used to recruit participants through telehealth directories, professional networks, newsletters, and personal contacts.	Telehealth activity in each service ranged from 1 to 75 patients per week, and service maturity ranged from 3 months to 10 years. The characteristics of practitioners in these telehealth service centers were not specified.	February 2017 to May 2017	Predominantly videoconferencing (78%) and two services used asynchronous consultations to review radiographs	Confusion around issues such as medical liability, privacy, and storage of images was identified as a barrier to patient engagement; Communication issues, such as a language barrier, between the clinicians and patients hindered engagement.	No standardized measure; patient engagement was reflected qualitatively via practitioners’ perceptions of patient satisfaction, participation in teleconsultations, and continuity of care.
Davoust M, Bazzi AR, Blakemore S, Blodgett J, Cheng A, Fielman S, Magane KM, Theisen J, Saitz R, Ventura AS, Weinstein ZM. Patient and clinician experiences with the implementation of telemedicine and related adaptations in office-based buprenorphine treatment during the COVID-19 pandemic: A qualitative study. Addict Sci Clin Pract 2025 Mar 4;20(1):21. doi: 10.1186/s13722-025-00536-3	The study explored an office-based buprenorphine treatment (OBAT) clinic affiliated with an urban safety-net hospital that implemented telemedicine and other adaptations during the COVID-19 pandemic.	United States	Patients with opioid use disorder (OUD) (n = 25), Clinicians (n = 16), including prescribers (physicians, nurse practitioners) and non-prescribers (care managers, administrative staff).	Participants were recruited purposively through baseline survey data, aiming to include individuals with diverse socio-demographics and varied experiences with the OBAT clinic. Clinicians were recruited via professional networks, focusing on those employed at least three months prior to the COVID-19 pandemic.	Patients: The majority were white (64%), non-Hispanic males (64%), with an average age of approximately mid-40s. Approximately 64% have an elementary to high school education, and 36% have a college or technical school education. Clinicians: 7 clinicians were prescribing staff and 9 clinicians were non-prescribing staff. The other characteristics of clinicians were not specified.	May 2021 to May 2022	OBAT revelant telephone and video consultations	Building rapport and trust through open, honest communication; Visual connections with providers; Providing tailored communication, such as flexibility in visit modalities to accommodate patient preferences.	No standardized measure; patient engagement was assessed qualitatively through participants’ narratives about their experiences and perceived patient involvement in care.
Day S, Rae C, McOwan A, Wilkins R, Gray A, Harvey A, Casley C, Murungi A, Asboe D. Patient evaluation of Klick, a technology‐enabled, nurse‐delivered HIV outpatient pathway. HIV Medicine 2025 Jan;26(1):128–139. doi: 10.1111/hiv.13710	The study explored the implementation and patient evaluation of Klick, a clinic-specific, nurse-delivered, digitally supported HIV outpatient care pathway.	United Kingdom	Patients living with HIV (PLWH, n = 362) were recruited to complete the use of the Klick questionnaire. 3 survey participants received an interview invitation to further provide insights into their experiences with Klick.	Participants were recruited through short message service invitations to users of the Klick app who had engaged with it in the preceding 12 months and consented to feedback contact. Convenience sampling was used to include active app users.	Participants: 95% male, 84% white, 63% aged 41-60 years, 73% had English as first language. Interview participants: the characteristics of participants were not specified.	2022-10-01	A mobile health app, i.e., Klick, supports self-management, remote nurse-led consultations (video or phone), and asynchronous communication with clinicians	A consistent, thorough, and mechanistic consultation structure helped engage patients; Usefulness of information such as appointment and treatment reminders increased engagement.	No standardized measure; patient engagement was reflected qualitatively through semi-structured interviews.
Dong F, Jumper MBE, Becker-Haimes EM, Vatza C, Miao L, Conroy C, Bennett M, Sarpal DK, Abegunde C, Kohler CG, Calkins ME. Tele-mental health transitions for Pennsylvania Coordinated Specialty Care Programs for early psychosis during the COVID-19 pandemic. Psychiatr Q 2023 June;94(2):89–102. doi: 10.1007/s11126-023-10015-0	The study explored provider and client perspectives on the rapid transition to tele-mental health (TMH) in early psychosis care within Pennsylvania Coordinated Specialty Care programs during the COVID-19 pandemic. It focused on perceived benefits, barriers, and continued implementation of TMH.	United States	Mental health providers (n = 33), and psychosis patients (n = 31).	Participants were recruited through program directors and coordinators who distributed anonymous web-based survey links to clients and providers. Convenience sampling was used due to program-level coordination.	Providers: 70% female; 24% aged 18-29, 42% aged 30-39, 30% aged 40+; 79% White, 12% Black. Clients: 45% female; 74% aged 18-29; 61% White, 26% Black; first-episode psychosis patients.	Study 1: May 2020 to September 2020 Study 2: February 2022 to March 2022	Video and telephone TMH sessions	Established clinician-patient relationships influenced engagement.	No standardized measure; patient engagement was assessed through self-report surveys on patients’ engagement with TMH sessions.
Esayed S, Kim E, Sung HC, Al‐Seraji A, Adeyemo S, Troutt H, Tantisattamoa E, Ferrey A, Reddy UG, Malik FT, Redfield RR, Ichii H, Muzaale AD, Malhotra D, Al Ammary F. Hybrid telemedicine and in‐person care for kidney transplant follow‐up: A qualitative study. Clinical Transplantation 2025 Feb;39(2):e70106. doi: 10.1111/ctr.70106	The study explored kidney transplant recipients’ experiences and preferences with telemedicine and in-person follow-up to inform the development of hybrid telemedicine models for transplant care.	United States	Kidney transplant recipients (n = 20).	Purposive sampling from a pool of 328 adult kidney transplant recipients at Johns Hopkins Hospital. A strategic sampling approach was used to ensure diversity in age, gender, race/ethnicity, and residence.	50% female; median age = 58 (range 52-72); 45% White, 30% Black, 15% Asian, 10% Hispanic; 30% out-of-state residents; varied education and socioeconomic levels.	November 2022 to January 2023	Video visits	Building rapport through prior in-person contact and avoiding impersonal communication in telemedicine; Providing interactive communication through facilitating dialogue and openness.	No standardized measure; patient engagement was reflected qualitatively through patients’ perceptions of their preference for telecare.
Gibson J, Lightbody E, McLoughlin A, McAdam J, Gibson A, Day E, Fitzgerald J, May C, Price C, Emsley H, Ford GA, Watkins C. ‘It was like he was in the room with us’: Patients’ and carers’ perspectives of telemedicine in acute stroke. Health Expectations 2016 Feb;19(1):98–111. doi: 10.1111/hex.12333	The study explored patients’ and carers’ perceptions of telemedicine consultations for acute stroke in three hospitals in northwest England, aiming to understand their experiences and identify factors affecting acceptability and engagement during remote assessments for thrombolysis decisions.	United Kingdom	Patients with suspected or confirmed stroke (n = 24) and caregivers for patients with stroke (n = 13).	Patients with suspected or confirmed acute stroke, as well as those who recently experienced a telemedicine consultation, and/or their carers, were recruited. Convenience sampling was used from the authors’ network.	Patients: 16 male and 8 female; median age 64 years (range 40-76). Carers: 8 female, 5 male. Condition: suspected or confirmed acute stroke.	December 2011 to August 2012	Video consultation for acute stroke assessment	Interactive communication, such as speaking directly with consultants and getting feedback from them.	No standardized measure; patient engagement was reflected qualitatively through patient accounts of their involvement in the process of teleconsultations and decision-making.
Grens H, De Bruin JP, Huppelschoten A, Kremer JAM. Fertility workup with video consultation during the COVID-19 pandemic: Pilot quantitative and qualitative study. JMIR Form Res 2022 Feb 7;6(2):e32000. doi: 10.2196/32000	The study explored infertile couples’ experiences with video consultations using the Webcam Consult platform for fertility workups in Dutch reproductive medicine clinics, assessing patient-centeredness and shared decision making during remote care delivery.	Netherlands	Patients (infertile couples), (n = 22, for quantitative survey, and 4 female participants participated in follow-up interviews).	Couples referred by GPs after ≥12 months of unprotected intercourse and they were invited to participate the research after completing two video consultations. Convenience sampling was used.	Mean age: 31.7 (SD = 4.1); 64% higher education; 85% Dutch ethnicity; condition: 87% participants experienced infertility less than 2 years.	May 2020 to June 2020	Video consultations using Webcam Consult platform	Concerns about missing nonverbal cues in video consultations; Concerns about impersonal telemedicine visits.	No standardized measure; patient engagement was reflected qualitatively through participant accounts of their involvement in the process of teleconsultations.
Grove BE, Valen Schougaard LM, Ivarsen P, Hjollund NH, De Thurah A, Mejdahl CT. Remote follow-up based on patient-reported outcomes in patients with chronic kidney disease: A qualitative study of patient perspectives. Jayakody Mudiyanselage SN, editor. PLoS ONE 2023 Feb 10;18(2):e0281393. doi: 10.1371/journal.pone.0281393	The study explored outpatient follow-up for patients with chronic kidney disease (CKD) across three renal outpatient clinics in the Central Denmark Region, employing a remote patient-reported outcomes (PROs) follow-up model.	Denmark	Patients with chronic kidney disease (n = 15).	Participants were purposively recruited from three renal outpatient clinics. The sampling was purposive, aiming to include patients with experience of PRO-based remote follow-up to gather in-depth insights into their perspectives.	60% male, 40% female; mean age =71 years(50-89 years); CKD stage: 27% stage 3b, 73% stage 4; 53% cohabiting with a partner, 47% living alone.	Not explicitly specified	Telephone consultations; video consultations	Providing feedback on PROs enhanced patient engagement; The opportunity to initiate dialogue with providers; Taking patients seriously and making them feel being seen.	No standardized measure; patient engagement was reflected qualitatively based on patients’ perceptions and experiences, such as feelings of support, understanding of their condition, willingness to share information, and overall satisfaction with the remote follow-up.
Higa C, Davidson EJ, Loos JR. Integrating family and friend support, information technology, and diabetes education in community-centric diabetes self-management. Journal of the American Medical Informatics Association 2021 Feb 15;28(2):261–275. doi: 10.1093/jamia/ocaa223	The study explored the Moloka‘i ‘Ohana Diabetes Program (MOD-P), a community-centric diabetes self-management program in a rural island community in Hawai‘i. It integrated telehealth-enabled diabetes education, Bluetooth-enabled glucose monitoring, text messaging, and family/friend support to improve patient engagement and chronic disease self-management.	United States	Patients with type 2 diabetes (n = 7) and their family or friend supporters (n = 7)	Participants were recruited through word-of-mouth and flyers in local pharmacies and physician offices. Convenience sampling was used to identify eligible participants and their support dyads.	Patients: adults with type 2 diabetes (aged ≥18 years); 4 female and 3 male; 3 aged between 36-56 and 3 aged 57 and over; half-Havaiian (n = 4); 2 years of college (n = 3); full-time employment (n = 6); married (n = 6); diabetes mellitus diagnosis with more than 15 years (n =6).	The enrolment time was not specified. Instead, the MOD-P was reported as a 9-month program.	Video teleconferencing (Zoom) for education sessions; bluetooth-enabled glucometers for remote monitoring; mobile text messaging for ongoing communication and motivational support.	Tailoring communication style to meet patient preference; Building trust-based relationships with patients, such as encouraging patients through text messaging.	No standardized measure; patient engagement was reflected qualitatively based on multiple data sources, including participants’ feedback interview data, answers to open-ended survey questions, the lead researcher’s participant observations, and field notes from group meetings, telehealth sessions, and informal interactions with participants, text messages, emails, etc. Engagement outcomes include…
Islind AS, Snis UL, Lindroth T, Lundin J, Cerna K, Steineck G. The virtual clinic: Two-sided affordances in consultation practice. Comput Supported Coop Work 2019 June;28(3–4):435–468. doi: 10.1007/s10606-019-09350-3	The study explored how socio-technical affordances shape nurse-patient communication and coordination across three consultation modes (face-to-face, video, and telephone) in a cancer rehabilitation clinic.	Sweden	Nurses (n = 3); patients (the number of patients who participated in the study or consented to be observed was not specified).	Participants were recruited from a cancer rehabilitation clinic through ongoing clinical care. Purposive sampling was used to include diverse consultation types and experiences.	Licensed nurses with specialization in oncology. The other characteristics of participants were not specified.	2015 to 2018	Video-based and telephone-based consultations	Interactive dialogic loop based on text and links shared via a text chat; Explaining the reason why health care providers shifted sight and lost eye contact due to screen changes; Understanding, acknowledging, caring, and trusting patients.	No standardized measure; patient engagement was reflected qualitatively based on interview data and the researcher’s observations.
James S, Ashley C, Williams A, Desborough J, Mcinnes S, Calma K, Mursa R, Stephen C, Halcomb EJ. Experiences of Australian primary healthcare nurses in using telehealth during COVID-19: A qualitative study. BMJ Open 2021 Aug;11(8):e049095. doi: 10.1136/bmjopen-2021-049095	The study explored Australian primary healthcare (PHC) nurses’ experiences in adopting telehealth to continue service delivery during the COVID-19 pandemic, focusing on preparedness, accessibility, care experience, and changes in the nursing role.	Australia	Primary healthcare nurses (n = 25, 12 community-based nurses and 13 general practice nurses).	Participants were recruited via social media and professional nursing organizations to ensure diversity in gender, location, registration status, and practice setting. They were recruited purposively from a larger national survey on PHC nurses’ experiences during COVID-19.	96% female; 80% registered nurses; 48% had over 11 years of PHC experience.	June 2020 to August 2020	Telephone and videoconferencing (e.g., Zoom, Skype, FaceTime).	Concerns about missing nonverbal cues during teleconsultations; Considering patients’ multicultural backgrounds and allowing them to bring interpreters to facilitate communication.	No standardized measure; patient engagement was reflected qualitatively based on nurses’ perceptions of patients’ need to be seen and respected with cultural sensitivity.
Jensen AL, Schougaard LMV, Laurberg T, Hansen TK, Lomborg K. Flexible patient‐reported outcome‐based telehealth follow‐up for type 1 diabetes: A qualitative study. Scandinavian Caring Sciences 2023 Sept;37(3):662–676. doi: 10.1111/scs.13154	The study explored patient experiences with PRO-based telehealth follow-up, i.e., the DiabetesFlex Care program, for type 1 diabetes at a Danish university hospital. It aimed to understand how telehealth using patient-reported outcomes (PROs) influenced flexibility, engagement, and self-management in diabetes care.	Denmark	Patients with type 1 diabetes (n = 36).	Participants were recruited from an ongoing randomized controlled trial (RCT) of DiabetesFlex Care at the hospital’s outpatient diabetes clinic. Purposive sampling was applied to ensure diversity in demographics.	64% female; age: 25% aged 45-55 years and 17% aged ≥65 years, mean age: 48 years old; living situation: 25% lived alone; education: majority held higher education degrees (28% bachelor’s; 33% advanced degree); general health evaluation: most rated their health as good (42%) or very good (39%).	January 2019 to May 2020	Web-based PRO telehealth system, i.e., AmbuFlex PRO, which allowed remote submission of PROs and feedback-based virtual follow-up consultations with healthcare providers.	Establishing relationships with patients to engage in meaningful conversations.	No standardized measure; patient engagement was reflected qualitatively through patient accounts of their engagement in care.
Jethwa H, Brooke M, Parkinson A, Dures E, Gullick NJ. Patients’ perspectives of telemedicine appointments for psoriatic arthritis during the COVID-19 pandemic: Results of a patient-driven pilot survey. BMC Rheumatol 2022 Dec;6(1):13. doi: 10.1186/s41927-021-00242-y	The study explored patient perspectives on telemedicine appointments for psoriatic arthritis (PsA) during the COVID-19 pandemic, focusing on perceived benefits, limitations, and preferences for future care delivery.	United Kingdom	Patients with PsA (n = 128).	Participants were recruited via patient networks, patient organizations, and social media. Convenience and voluntary sampling were used.	Majority female (76%); aged 45-74 years (77%).	January 2021 to March 2021	Video-based and telephone-based consultations	Establishing relationships between patients and providers to engage in meaningful conversations; Having trust and building rapport; Concerns from patients who do not speak English as a first language; Ensuring clarity in layman’s terms; Being emphatic when communicating with patients.	No standardized measure; patient engagement was reflected qualitatively through answers to open-ended questions in a questionnaire, collecting patient preferences for telemedicine.
Jung OS, Graetz I, Dorner SC, Hayden EM. Implementing a COVID-19 Virtual bservation Unit in emergency medicine: Frontline clinician and staff experiences. Med Care Res Rev 2023 Feb;80(1):79–91. doi: 10.1177/10775587221108750	The study explored the implementation of a COVID-19 Virtual Observation Unit (CVOU) within the emergency department (ED) of Massachusetts General Hospital (MGH).	United States	Frontline clinicians and staff involved in the CVOU (n = 17).	The recruitment of participants was not specified. The participants were staff in CVOU. Purposive sampling was applied to include participants from all roles involved in the CVOU implementation.	The characteristics of participants were not specified.	June 2021 to September 2021	Remote patient monitoring, CVOU	Increasing interactions with patients to enhance both patient and staff engagement	No standardized measure; patient engagement was primarily observed through participation in daily symptom reporting via mobile/web apps and nurse call follow-ups.
Moore A, Chavez C, Fisher MP. Factors enhancing trust in electronic communication among patients from an internal medicine clinic: Qualitative results of the RECEPT study. J GEN INTERN MED 2022 Sept;37(12):3121–3127. doi: 10.1007/s11606-021-07345-9	The study explored patient trust formation and enhancement through electronic communication in an internal medicine clinic during the first year of the COVID-19 pandemic, focusing on interactions via patient portals, including email, messaging, test result communication, and telehealth visits.	United States	Patients (n = 44) and caregivers (n = 7).	Participants were recruited via an EHR-based search that identified portal users within the past 12 months, stratified by age, gender, and physician. Caregivers were identified through physician input. Purposive sampling was used to include diverse participants.	mean age: 53.2 years (SD = 22.5); 82.4% with a bachelor’s degree or higher; predominantly White (84.3%); 19% reported an annual income of $75,000 or higher.	February 2020 to December 2020	Secure messaging and video consultations via patient portal	Prompt responses from providers to show care; Maintaining established, ongoing patient-provider relationships to foster trust; Provider knowledge and support regarding portal features. Useful functions, such as written records to facilitate communication and engagement. The user-friendly design impacted patients’ decisions about how or to what extent they used the portal. Concerns about the secur…	No standardized measure; patient engagement was assessed qualitatively through patients’ perceptions of their willingness to use telemedicine tools and their preferences for these tools.
Morrison C, Beattie M, Wherton J, Stark C, Anderson J, Hunter-Rowe C, Gray NM. Testing and implementing video consulting for outpatient appointments: Using quality improvement system thinking and codesign principles. BMJ Open Qual 2021 Mar;10(1):e001259. doi: 10.1136/bmjoq-2020-001259	The study explored the implementation of a video consulting service, i.e., Near Me, for outpatient appointments within National Health Service Highland, a large health board providing healthcare across rural and remote areas of Scotland.	United Kingdom	clinitians (n = 11) and patients (n= 34).	Participants were recruited through stakeholder engagement involving public meetings, discussions with clinicians identified as early adopters, and invitations extended to patients who received outpatient appointments, with sampling based on voluntariness during the codesign and testing phases.	The characteristics of participants were not specified.	January 2018 to June 2018	Video consultations	Ease of use regarding Near Me facilitated continued use of this tool.	No standardized measure; patient engagement was assessed through feedback collected via surveys, informal verbal feedback during appointments, and participation in improvement cycles, contributing to iterative service refinement.
Olayiwola JN, Knox M, Dubé K, Lu EC, Woldeyesus T, James IE, Willard‐Grace R, Tuot D. Understanding the potential for patient engagement in electronic consultation and referral systems: Lessons from one safety net system. Health Services Research 2018 Aug;53(4):2483–2502. doi: 10.1111/1475-6773.12776	The study explored the perspectives on potential patient roles within electronic consultation and referral (eCR) systems at Zuckerberg San Francisco General Hospital, part of an integrated public health delivery system with a mature eCR system implemented since 2005.	United States	Patients (n = 29), primary care clinicians (PCCs, n = 222), and specialists (n = 11).	Eligible patients were identified from the electronic medical record. They were recruited by telephone. The recruitment and sampling of PCCs and specialists were not specified.	Patients: 60% female, age ranged from 27 to 79 years (mean = 57.7), 83% spoke the same language as their PCCs; PCCs: 59% in hospital-based outpatient clinic, 45% were attending physicians, 47% specialized in family medicine, and 43% spent 10-30 minutes with eReferral per week; Subspecialists: over 70% female, aged 35-57 years (mean = 45), with 2-30 years of practice after training (mean = 15.1 ye…	June 2015 to October 2015	Electronic consultation and referral (eCR) system	Establishing a trust-based provider-patient relationship; Ensuring responsibilities and roles between clinicians were clearly communicated to patients; Providing patients with clear explanations of referral processes and allowing communication for clarifications; Coordination and communication between health care departments; Cultural-linguistic alignment facilitated acceptance of eCR; Potential …	No standardized measure; patient engagement was assessed qualitatively through focus groups and survey responses, focusing on perceptions, preferences, and attitudes toward involvement in electronic referral processes.
Osmundsen TC, Andreassen Jaatun EA, Heggem GF, Kulseng BE. Service innovation from the edges: Enhanced by telemedicine decision support. Pers Ubiquit Comput 2015 July;19(3–4):699–708. doi: 10.1007/s00779-015-0857-9	The study explored telemedicine-based tripartite consultations involving patients, GPs, and specialists to improve diabetes care in a rural Norwegian region.	Norway	GPs (n = 8), specialists in endocrinology (n = 4), and patients (n = 8).	Participants were recruited through clinical practices in the Fosen region, with GPs selecting suitable patients for the study. The sample was purposive, focusing on patients with diabetes who would typically be referred for specialist care.	Patients: adults with diabetes; Other characteristics of participants were not specified.	2013	Video consultations	Increased knowledge and understanding of patients’ disease improved patient engagement.	No standardized measure; patient engagement was assessed qualitatively through participant questionnaires and interviews, focusing on perceptions of care involvement.
Rodkjær L, Jeppesen M, Schougaard L. Management of cystic fibrosis during COVID-19: Patient reported outcomes based remote follow-up among CF patients in Denmark – A feasibility study. Journal of Cystic Fibrosis 2022 Mar;21(2):e106–e112. doi: 10.1016/j.jcf.2021.10.010	The study explored the feasibility of replacing in-person outpatient appointments with remote monitoring for adult cystic fibrosis (CF) patients at Aarhus University Hospital, Denmark, during the COVID-19 pandemic to maintain access to care.	Denmark	CF patients (n = 80), and 41 patients filled in at least one questionnaire; CF patients (n = 12) participated interviews; physicians (n =3) and nurses (n =3) from the CF clinical team participated in a focus group interview.	Participants were recruited from the Department of Infectious Diseases at Aarhus University Hospital. The sample was a convenience sample of adult CF patients who were in a stable condition and eligible for remote follow-up during the pandemic.	Patients: 49% female, 51% male; mean age = 31 years (SD = 8.9). Other characteristics of participants were not specified.	April 2020 to June 2020	Telephone consultations with remote patient-reported outcomes	Using the information patients provide to increase patient engagement and focus on patients’ needs.	No standardized measure; patient engagement was assessed qualitatively through participant questionnaires and interviews, focusing on their perceptions of patient involvement in remote care.
Scruton S, Wong G, Babinski S, Squires LR, Berlin A, Easley J, McGee S, Noel K, Rodin D, Sussman J, Urquhart R, Bender JL. Optimizing virtual follow-up care: Realist evaluation of experiences and perspectives of patients with breast and prostate cancer. J Med Internet Res 2025 Jan 3;27:e65148. doi: 10.2196/65148	The study explored virtual follow-up (VFU) among cancer survivors at the Princess Margaret (PM) Cancer Centre, a tertiary, university-affiliated teaching hospital in Toronto, Canada. The research involved participants from an urban cancer care setting during the COVID-19 pandemic.	Canada	Participants included cancer patients with breast and prostate cancer (n = 24).	Participants were recruited via a cancer center survey; survey respondents were purposively sampled to ensure diversity in age, ethnicity, geographic location, and satisfaction with VFU. Participants had to have completed at least one virtual visit in the past 12 months, be diagnosed within five years, and be willing to participate in follow-up interviews.	Mean age = 59.6 years (SD = 10.7); 54% as White; 100% had completed postsecondary education; 20% reported a non-English first language; 50% born outside Canada.	May 2021 to November 2021	Telephone and video consultations	Smooth communication between multiple healthcare providers; Forming trusting and strong physician-patient relationships; Giving patients time to process information and ask questions; Providing emotional support; Including useful functions or information, such as designing straightforward processes to obtain information, support, and care.	No standardized measure; patient engagement was assessed qualitatively through patient perceptions of engagement, specifically feeling cared for and their desire to continue virtual options post pandemic.
Selick A, Durbin J, Hamdani Y, Rayner J, Lunsky Y. “Can you hear me now?”: A qualitative exploration of communication quality in virtual primary care encounters for patients with intellectual and developmental disabilities. BMC Prim Care 2023 Apr 20;24(1):105. doi: 10.1186/s12875-023-02055-z	The study explored virtual primary care interactions involving adults with intellectual and developmental disabilities (IDD).	Canada	Adults with IDD (n = 11); family caregivers (n=13); IDD support staff (n=5); primary care physicians (n=9).	Participants were recruited through existing healthcare provider networks, self-advocate organizations, social media, research databases, and snowball sampling. A maximum variation sampling approach was used to ensure diversity across age, gender, living situation, and geographic location, allowing a broad range of experiences related to virtual care for adults with IDD.	50% female; median age: 58 years (range 52-72); ethnicity: 45% White, 30% Black, 15% Asian, 10% Hispanic; 30% out-of-state residents; and varied education and socioeconomic levels.	March 2021 to November 2021	Telephone and video consultations	Using visual aids and assistive communication tools, choosing appropriate modalities (video over telephone) to support visual and nonverbal cues; Using nonverbal communication, including body language and facial expressions, to support patient comprehension; Establishing connections and building trusting relationships with providers.	No standardized measure; patient engagement was assessed qualitatively based on participant reports of participation, comfort, and involvement during virtual encounters.
Spiess ST, Gardner E, Turner C, Galt A, Fortenberry K, Ho T, Knox J, Ose D. We cannot put this genie back in the bottle: Qualitative interview study among family medicine providers about their experiences with virtual visits during the COVID-19 pandemic. J Med Internet Res 2023 Aug 31;25:e43877. doi: 10.2196/43877	The study explored family medicine practices within the University of Utah Health System during the COVID-19 pandemic, focusing on the transition to virtual visits.	United States	Family medicine clinicians (n = 19) and a clinical psychologist (n = 1).	Participants were recruited via email and verbal announcements at faculty-wide meetings. Nonprobabilistic sampling was used.	85% female; mean age: 43.4 years (range from 29 to 67 years); average of 14.2 years in practice; 95% family medicine physicians; primarily in outpatient clinics.	June 2020 to December 2020	Video and telephone consultations	Concerns about “virtual inhibition,” such as missing nonverbal cues and expressing empathy virtually to engage patients from the perspective of providers; Using artwork to start a conversation and connect with patients meaningfully, helping them feel safe for self-disclosure.	No standardized measure; patient engagement was primarily assessed through providers’ perceptions of patient participation, such as self-disclosure, during virtual visits.
Trondsen MV, Tjora A, Broom A, Scambler G. The symbolic affordances of a video-mediated gaze in emergency psychiatry. Social Science & Medicine 2018 Jan;197:87–94. doi: 10.1016/j.socscimed.2017.11.056	The study explored the implementation and social dynamics of video-mediated psychiatric emergency consultations within three regional psychiatric centers (RPCs) in Norway, which provided decentralised 24/7 emergency mental health services through a telepsychiatry on-call system.	Norway	Psychiatrists (n = 5), nurses (n = 19), and patients (n = 5).	Participants were recruited via information provided by the RPCs. Clinicians were purposively sampled because they participated in the tele-psychiatric on-call system. Patients were recruited based on their recent experience with VC consultations and their health status.	Patients: 5 individuals (1 male, 4 females), aged between 18 to 51 years; Psychiatrists: 5 males, aged between 40 and 60 years; all clinicians had experience working in emergency mental health services; Nurses: 4 males and 15 females, aged between 39 and 63 years, and all had experience working in regional psychiatric centers involved in emergency care, with varying levels of education in mental …	July 2012 to June 2013	Video consultations	Facilitating immediacy of assessment through real-time visual and verbal interaction; Building trusting relationships; Providing a sense of access to the “real” expert (psychiatrist), making patients feel seen and heard and invited to decision-making; Showing professionalism in clearly justifying and clarifying assumptions and expectations.	No standardized measure; patient engagement was qualitatively assessed based on participants’ perceptions of patient involvement, the sense of being seen and heard, and the feeling of being involved in decision-making during video consultations.
Van Middelaar T, Beishuizen CRL, Guillemont J, Barbera M, Richard E, Moll Van Charante EP. Engaging older people in an internet platform for cardiovascular risk self-management: A qualitative study among Dutch HATICE participants. BMJ Open 2018 Jan;8(1):e019683. doi: 10.1136/bmjopen-2017-019683	The study explored older individuals’ experiences with an internet-based cardiovascular self-management platform, i.e., HATICE, within primary care settings.	Netherlands	Older adults (n = 20) who were at increased risk of cardiovascular disease.	Participants were recruited via purposive sampling based on gender, age, education level, cardiovascular history, diabetes status, duration of participation in the trial, and login frequency. Participants who had used the platform for varying durations (short: 2-3 months; intermediate: 7-11 months; long: 14-17 months) and those who prematurely ended participation were included.	Participants were aged 65 to 84 years; 50% had a history of cardiovascular disease and 30% had diabetes; and participants had varied education and platform usage levels.	July 2016 to January 2017	Interactive internet platform with remote health coach support	Building trusting relationships; Providing useful information or functions, such as personal reminder and the measurement functionality; User-friendliness design, such as the clear layout; Timely and adequate response; Using a positive and personal tone to motivate the use of telemedicine tools.	No standardized measure; patient engagement was assessed qualitatively through interview themes addressing initial and sustained use and perceived usability.
Wei S, Mao Y. Small talk is a big deal: A discursive analysis of online off-topic doctor-patient interaction in Traditional Chinese Medicine. Social Science & Medicine 2023 Jan;317:115632. doi: 10.1016/j.socscimed.2022.115632	The study explored online doctor-patient interactions during Traditional Chinese Medicine (TCM) consultations on the Chunyu Doctor platform, an e-health platform in mainland China that provides both asynchronous and synchronous medical services through textual and audio communication.	China	432 doctor-patient conversations (textual and audio data) extracted from Chunyu Doctor platform.	Participants were selected from typical question-and-answer sessions on the Chunyu Doctor platform. Authentic chat records between doctors and patients were chosen based on their typicality and diversity to illustrate TCM small talk functions.	N/A	January 2020 to March 2022	Synchronous and asynchronous online consultations conducted via a Chinese e-health platform (Chunyu Doctor).	Using small talk; Establishing doctor-patient connections.	No standardized measure; patient engagement was assessed qualitatively through the analysis of patients’ interactional behavior, such as initiation, avoidance, refusal, and topic shifting in the conversation excerpts.
White SJ, Nguyen AD, Roger P, Tse T, Cartmill JA, Hatem S, Willcock SM. Tailoring communication practices to support effective delivery of telehealth in general practice. BMC Prim Care 2024 June 27;25(1):232. doi: 10.1186/s12875-024-02441-1	The study explored the communication practices, experiences, and perspectives of GPs and patients during telehealth consultations in metropolitan Australian general practices, aiming to develop evidence-based resources to support effective, person-centred communication.	Australia	GPs (n = 6) and patients (n = 42).	Participants were recruited from two metropolitan general practice clinics known for regular telehealth usage. GPs were recruited through direct approaches within these clinics.	GPs: experienced in telehealth, each conducted between 5 and 15 consultations; Patients: adult, English-speaking, age ranged from 18 years upwards.	December 2021 to May 2022	Video and telephone consultations	Asking questions and encouraging patient participation; Providing clear explanations and checking for understanding; Using visual aids; Interactive communication, such as screen sharing (for video consultations) and sending links or additional resources, during the consultation; Clarifying information and summarizing key points, engaging patients with health knowledge; Using small talk to build r…	No standardized measure; patient engagement was assessed by using multiple research methods, including discourse analysis and conversational analysis to study telehealth consultation recordings, interviewing patients and providers, and conducting patient surveys by asking patients to rate the engagement questions.
Wood SM, Pickel J, Phillips AW, Baber K, Chuo J, Maleki P, Faust HL, Petsis D, Apple DE, Dowshen N, Schwartz LA. Acceptability, feasibility, and quality of telehealth for adolescent health care delivery during the COVID-19 pandemic: Cross-sectional study of patient and family experiences. JMIR Pediatr Parent 2021 Nov 15;4(4):e32708. doi: 10.2196/32708	The study explored the implementation of telehealth services within an Adolescent Medicine clinic at the Children’s Hospital of Philadelphia, situated in the United States, during the COVID-19 pandemic.	United States	Adolescent patients (n = 55) and their caregivers (n = 123).	Participants were recruited via electronic surveys. Convenience sampling was used.	Patients: 81.8% female, median age 18 years old (range 17-20), 76.4% White; Caregivers: 94.2% female, median age 48 years old (range 44-51), 86.7% White.	May 2020 to July 2020	Synchronous video visits utilizing a telehealth platform	Concerns about diminished rapport from clinicians.	No standardized measure. Patient engagement was primarily assessed qualitatively through participants’ perceptions of engagement during telehealth visits.
Zainal H, Hui XX, Thumboo J, Fong W, Yong FK. Patients’ expectations of doctors’ clinical competencies in the digital health care era: Qualitative semistructured interview study among patients. JMIR Hum Factors 2024 Aug 27;11:e51972. doi: 10.2196/51972	The study explored patients’ perceptions and expectations regarding doctors’ use of digital health technologies in clinical care within outpatient clinics at a public healthcare cluster in Singapore.	Singapore	Patients with chronic conditions (n = 25)	Participants were recruited via email invitations sent by research staff. Purposive sampling was used to select patients with specific chronic conditions across different age groups and ethnic backgrounds, ensuring maximum variation in experiences and expectations.	56% male; age ranged from 20 to over 60 years; 48% Chinese, 48% had a bachelor’s degree or higher.	June 2022 to June 2023	Video consultations (e.g., Zoom)	Clear explanation of medical conditions and treatments, and doctors’ efficiency was appreciated; Maintaining eye contact during consultations (valued but not essential in telehealth); Empathy and respectful communication, and doctors’ abilities to address patient concerns patiently and compassionately.	No standardized measure; patient engagement was assessed qualitatively based on participants’ perceptions of patient involvement and participation during consultations.
